# Supplementary material for: Expression Analysis of Key Auxin Biosynthesis, Transport, and Metabolism Genes of Betula pendula with Special Emphasis on Figured Wood Formation in Karelian Birch
Source: Plants (Basel). 2020 Oct 22;9(11):1406. doi: 10.3390/plants9111406 (PMC7690449; doi:10.3390/plants9111406)
Supplement: Supplementary file 1 [file plants-09-01406-s001.zip]

Archive with 2 entries (2 files):
- Supplementary Table_S1.xlsx
- Supplementary Figure S1.pdf
