# Supplementary material for: Expression Analysis of Key Auxin Biosynthesis, Transport, and Metabolism Genes of Betula pendula with Special Emphasis on Figured Wood Formation in Karelian Birch
Source: Plants (Basel). 2020 Oct 22;9(11):1406. doi: 10.3390/plants9111406 (PMC7690449; doi:10.3390/plants9111406)
Supplement: Supplementary file 1 [file plants-09-01406-s001.zip › Supplementary Table_S1.xlsx]

## Sheet: Set1
Supplementary Table Sx. Enriched TFs (p-value ≤ 0.05), respective TF family, and number of predicted targets genes in the input gene list of Set1.
Model species	Enriched TFs	Nº target genes	p-value	TF Family
Arabidopsis thaliana	AT3G45610	8	6.724e-10	DOF
Arabidopsis thaliana	AT1G67260	5	3.026e-08	TCP
Arabidopsis thaliana	AT3G27010	5	4.771e-08	TCP
Arabidopsis thaliana	AT1G30210	4	1.757e-07	TCP
Arabidopsis thaliana	AT3G47500	6	3.392e-07	DOF
Arabidopsis thaliana	AT4G18390	3	7.562e-07	TCP
Arabidopsis thaliana	AT2G45680	4	8.459e-07	TCP
Arabidopsis thaliana	AT5G23280	4	8.645e-07	TCP
Arabidopsis thaliana	AT3G47620	4	9.026e-07	TCP
Arabidopsis thaliana	AT1G61110	3	1.328e-06	NAC
Arabidopsis thaliana	AT5G08330	4	1.408e-06	TCP
Arabidopsis thaliana	AT1G69690	4	1.611e-06	TCP
Arabidopsis thaliana	AT3G55370	8	1.783e-06	DOF
Arabidopsis thaliana	AT1G13450	3	1.949e-06	Trihelix
Arabidopsis thaliana	AT4G38000	8	2.094e-06	DOF
Arabidopsis thaliana	AT5G62940	7	3.472e-06	DOF
Arabidopsis thaliana	AT4G21040	3	5.786e-06	DOF
Arabidopsis thaliana	AT1G49480	8	7.423e-06	B3
Arabidopsis thaliana	AT4G21080	3	8.159e-06	DOF
Arabidopsis thaliana	AT1G29160	6	1.030e-05	DOF
Arabidopsis thaliana	AT5G51910	3	2.406e-05	TCP
Arabidopsis thaliana	AT3G15030	2	2.498e-05	TCP
Arabidopsis thaliana	AT1G35560	3	3.403e-05	TCP
Arabidopsis thaliana	AT5G18830	2	3.777e-05	SBP
Arabidopsis thaliana	AT2G01940	4	4.251e-05	C2H2
Arabidopsis thaliana	AT1G72010	3	4.407e-05	TCP
Arabidopsis thaliana	AT1G69570	7	4.769e-05	DOF
Arabidopsis thaliana	AT1G33240	2	4.931e-05	Trihelix
Arabidopsis thaliana	AT1G64620	5	5.006e-05	DOF
Arabidopsis thaliana	AT4G14770	3	1.003e-04	CPP
Arabidopsis thaliana	AT1G51700	6	1.032e-04	DOF
Arabidopsis thaliana	AT5G60970	2	1.059e-04	TCP
Arabidopsis thaliana	AT4G28110	2	1.646e-04	MYB
Arabidopsis thaliana	AT4G00270	2	2.013e-04	GeBP
Arabidopsis thaliana	AT5G17430	8	2.290e-04	AP2
Arabidopsis thaliana	AT5G47660	2	2.533e-04	Trihelix
Arabidopsis thaliana	AT1G47655	2	2.639e-04	DOF
Arabidopsis thaliana	AT2G33550	2	2.748e-04	Trihelix
Arabidopsis thaliana	AT1G68200	2	3.842e-04	C3H
Arabidopsis thaliana	AT1G53230	2	4.545e-04	TCP
Arabidopsis thaliana	AT1G76880	2	5.411e-04	Trihelix
Arabidopsis thaliana	AT5G61270	3	5.915e-04	bHLH
Arabidopsis thaliana	AT5G08070	2	6.126e-04	TCP
Arabidopsis thaliana	AT1G49720	3	8.045e-04	bZIP
Arabidopsis thaliana	AT1G06160	3	9.778e-04	ERF
Arabidopsis thaliana	AT1G75080	2	1.005e-03	BES1
Arabidopsis thaliana	AT2G37590	3	1.110e-03	DOF
Arabidopsis thaliana	AT2G46270	3	1.534e-03	bZIP
Arabidopsis thaliana	AT3G22780	2	1.770e-03	CPP
Arabidopsis thaliana	AT3G46070	3	1.774e-03	C2H2
Arabidopsis thaliana	AT2G20110	2	1.875e-03	CPP
Arabidopsis thaliana	AT3G50410	5	1.884e-03	DOF
Arabidopsis thaliana	AT2G35530	3	1.990e-03	bZIP
Arabidopsis thaliana	AT1G09540	2	2.045e-03	MYB
Arabidopsis thaliana	AT1G32150	3	2.048e-03	bZIP
Arabidopsis thaliana	AT2G36270	3	2.195e-03	bZIP
Arabidopsis thaliana	AT3G56850	3	2.207e-03	bZIP
Arabidopsis thaliana	AT1G45249	3	2.244e-03	bZIP
Arabidopsis thaliana	AT5G14960	2	2.383e-03	E2F/DP
Arabidopsis thaliana	AT5G02460	5	2.804e-03	DOF
Arabidopsis thaliana	AT5G62470	2	2.844e-03	MYB
Arabidopsis thaliana	AT3G13810	3	3.246e-03	C2H2
Arabidopsis thaliana	AT2G21900	2	3.303e-03	WRKY
Arabidopsis thaliana	AT5G45300	2	3.469e-03	BES1
Arabidopsis thaliana	AT3G30530	2	3.640e-03	bZIP
Arabidopsis thaliana	AT2G01930	6	4.639e-03	BBR-BPC
Arabidopsis thaliana	AT1G10120	2	4.741e-03	bHLH
Arabidopsis thaliana	AT5G66940	5	5.003e-03	DOF
Arabidopsis thaliana	AT2G04038	2	5.197e-03	bZIP
Arabidopsis thaliana	AT1G75390	2	5.391e-03	bZIP
Arabidopsis thaliana	AT1G09530	2	5.441e-03	bHLH
Arabidopsis thaliana	AT4G36930	2	5.515e-03	bHLH
Arabidopsis thaliana	AT4G01680	2	6.350e-03	MYB
Arabidopsis thaliana	AT1G19350	2	7.316e-03	BES1
Arabidopsis thaliana	AT2G45660	7	8.079e-03	MIKC_MADS
Arabidopsis thaliana	AT2G28810	4	8.540e-03	DOF
Arabidopsis thaliana	AT1G59640	2	9.248e-03	bHLH
Arabidopsis thaliana	AT4G23750	2	9.317e-03	ERF
Arabidopsis thaliana	AT2G02080	2	9.770e-03	C2H2
Arabidopsis thaliana	AT2G20180	2	1.064e-02	bHLH
Arabidopsis thaliana	AT5G60130	2	1.183e-02	B3
Arabidopsis thaliana	AT5G43410	2	1.279e-02	ERF
Arabidopsis thaliana	AT5G03150	2	1.334e-02	C2H2
Arabidopsis thaliana	AT3G23210	2	1.495e-02	bHLH
Arabidopsis thaliana	AT3G10800	2	1.756e-02	bZIP
Arabidopsis thaliana	AT4G21030	2	3.192e-02	DOF
Arabidopsis thaliana	AT3G48430	2	4.498e-02	C2H2
Arabidopsis thaliana	AT1G72050	4	4.675e-02	C2H2
Arabidopsis thaliana	AT2G31230	2	4.754e-02	ERF
Populus trichocarpa	Potri.004G038000	3	2.869e-07	NAC
Populus trichocarpa	Potri.011G046700	3	2.869e-07	NAC
Populus trichocarpa	Potri.015G138200	5	6.270e-07	TCP
Populus trichocarpa	Potri.012G081300	7	1.666e-06	DOF
Populus trichocarpa	Potri.017G112000	5	1.962e-06	TCP
Populus trichocarpa	Potri.008G140400	4	3.334e-06	C2H2
Populus trichocarpa	Potri.004G056900	6	3.827e-06	DOF
Populus trichocarpa	Potri.004G046300	4	6.171e-06	TCP
Populus trichocarpa	Potri.005G090300	4	9.207e-06	TCP
Populus trichocarpa	Potri.013G110700	4	1.156e-05	TCP
Populus trichocarpa	Potri.008G197000	2	1.237e-05	SBP
Populus trichocarpa	Potri.014G078500	3	2.247e-05	TCP
Populus trichocarpa	Potri.010G204800	7	3.558e-05	DOF
Populus trichocarpa	Potri.010G118700	2	4.051e-05	C3H
Populus trichocarpa	Potri.014G036600	2	5.928e-05	DOF
Populus trichocarpa	Potri.003G034200	6	6.818e-05	DOF
Populus trichocarpa	Potri.010G181000	8	7.442e-05	AP2
Populus trichocarpa	Potri.004G065800	3	1.255e-04	TCP
Populus trichocarpa	Potri.002G167100	3	2.138e-04	bZIP
Populus trichocarpa	Potri.015G058800	2	2.179e-04	TCP
Populus trichocarpa	Potri.016G005900	2	2.314e-04	Trihelix
Populus trichocarpa	Potri.006G083000	3	2.783e-04	bZIP
Populus trichocarpa	Potri.002G125400	3	2.789e-04	bZIP
Populus trichocarpa	Potri.008G010800	3	2.815e-04	bZIP
Populus trichocarpa	Potri.003G097600	3	3.196e-04	bZIP
Populus trichocarpa	Potri.001G066900	2	3.443e-04	Trihelix
Populus trichocarpa	Potri.002G068600	2	3.624e-04	Trihelix
Populus trichocarpa	Potri.002G152200	3	3.667e-04	TCP
Populus trichocarpa	Potri.001G327100	3	3.875e-04	TCP
Populus trichocarpa	Potri.006G084200	3	4.507e-04	DOF
Populus trichocarpa	Potri.001G060000	3	5.584e-04	TCP
Populus trichocarpa	Potri.018G109500	2	6.432e-04	bHLH
Populus trichocarpa	Potri.014G041600	2	9.447e-04	BES1
Populus trichocarpa	Potri.015G048000	2	1.155e-03	bHLH
Populus trichocarpa	Potri.003G106500	2	1.360e-03	BES1
Populus trichocarpa	Potri.004G111100	2	1.448e-03	bZIP
Populus trichocarpa	Potri.017G106700	2	1.448e-03	bZIP
Populus trichocarpa	Potri.010G099100	2	1.781e-03	C2H2
Populus trichocarpa	Potri.005G231300	2	1.794e-03	bZIP
Populus trichocarpa	Potri.006G129300	2	1.890e-03	C2H2
Populus trichocarpa	Potri.001G094800	2	1.926e-03	ERF
Populus trichocarpa	Potri.004G116100	2	1.935e-03	TCP
Populus trichocarpa	Potri.T146100	2	1.935e-03	TCP
Populus trichocarpa	Potri.005G139700	2	2.266e-03	bHLH
Populus trichocarpa	Potri.007G036400	5	2.492e-03	DOF
Populus trichocarpa	Potri.005G001800	2	2.583e-03	bHLH
Populus trichocarpa	Potri.002G114700	2	2.926e-03	bHLH
Populus trichocarpa	Potri.002G151700	7	2.988e-03	MIKC_MADS
Populus trichocarpa	Potri.014G074200	7	2.988e-03	MIKC_MADS
Populus trichocarpa	Potri.010G101400	6	3.119e-03	BBR-BPC
Populus trichocarpa	Potri.T044100	2	3.723e-03	TCP
Populus trichocarpa	Potri.002G252800	2	3.895e-03	bHLH
Populus trichocarpa	Potri.010G040000	2	4.832e-03	bHLH
Populus trichocarpa	Potri.001G004700	2	5.569e-03	ERF
Populus trichocarpa	Potri.015G089000	2	7.239e-03	C2H2
Populus trichocarpa	Potri.001G238400	4	8.189e-03	DOF
Populus trichocarpa	Potri.019G081100	5	8.630e-03	C2H2
Populus trichocarpa	Potri.013G001000	2	9.618e-03	MYB
Populus trichocarpa	Potri.008G131700	5	1.020e-02	GRAS
Populus trichocarpa	Potri.010G251600	2	1.477e-02	GATA
Populus trichocarpa	Potri.002G026700	4	3.607e-02	BBR-BPC
Populus trichocarpa	Potri.002G113300	4	4.263e-02	TALE

## Sheet: Set2
Supplementary Table Sx. Enriched TFs (p-value ≤ 0.05), respective TF family, and number of predicted targets genes in the input gene list of Set2.
Model species	Enriched TFs	Nº target genes	p-value	TF Family
Arabidopsis thaliana	AT3G55370	14	2.609e-10	DOF
Arabidopsis thaliana	AT4G38000	13	1.712e-08	DOF
Arabidopsis thaliana	AT3G50410	12	1.830e-08	DOF
Arabidopsis thaliana	AT5G02460	12	4.603e-08	DOF
Arabidopsis thaliana	AT5G62940	11	8.456e-08	DOF
Arabidopsis thaliana	AT2G28810	11	1.112e-07	DOF
Arabidopsis thaliana	AT1G49480	13	1.175e-07	B3
Arabidopsis thaliana	AT3G45610	9	1.226e-07	DOF
Arabidopsis thaliana	AT5G66940	12	1.783e-07	DOF
Arabidopsis thaliana	AT3G47500	8	1.890e-07	DOF
Arabidopsis thaliana	AT1G69570	12	2.515e-07	DOF
Arabidopsis thaliana	AT5G51910	5	3.989e-07	TCP
Arabidopsis thaliana	AT1G35560	5	6.693e-07	TCP
Arabidopsis thaliana	AT2G45680	5	7.109e-07	TCP
Arabidopsis thaliana	AT5G23280	5	7.294e-07	TCP
Arabidopsis thaliana	AT1G72010	5	9.841e-07	TCP
Arabidopsis thaliana	AT1G75390	6	1.220e-06	bZIP
Arabidopsis thaliana	AT5G08330	5	1.298e-06	TCP
Arabidopsis thaliana	AT1G47655	4	1.977e-06	DOF
Arabidopsis thaliana	AT1G51700	10	2.240e-06	DOF
Arabidopsis thaliana	AT3G27010	5	2.445e-06	TCP
Arabidopsis thaliana	AT4G00730	3	2.633e-06	HD-ZIP
Arabidopsis thaliana	AT3G61150	3	2.742e-06	HD-ZIP
Arabidopsis thaliana	AT2G45660	14	4.936e-06	MIKC_MADS
Arabidopsis thaliana	AT3G30530	5	9.776e-06	bZIP
Arabidopsis thaliana	AT2G01930	12	1.012e-05	BBR-BPC
Arabidopsis thaliana	AT3G45150	4	1.036e-05	TCP
Arabidopsis thaliana	AT1G29160	8	1.297e-05	DOF
Arabidopsis thaliana	AT4G36730	6	1.316e-05	bZIP
Arabidopsis thaliana	AT2G46270	6	1.605e-05	bZIP
Arabidopsis thaliana	AT3G61910	3	1.663e-05	NAC
Arabidopsis thaliana	AT3G47620	4	1.909e-05	TCP
Arabidopsis thaliana	AT3G52440	4	2.046e-05	DOF
Arabidopsis thaliana	AT5G17430	13	2.060e-05	AP2
Arabidopsis thaliana	AT3G46070	6	2.070e-05	C2H2
Arabidopsis thaliana	AT3G59060	4	2.088e-05	bHLH
Arabidopsis thaliana	AT1G09530	5	2.202e-05	bHLH
Arabidopsis thaliana	AT5G67450	5	2.581e-05	C2H2
Arabidopsis thaliana	AT4G28110	3	3.213e-05	MYB
Arabidopsis thaliana	AT1G69690	4	3.356e-05	TCP
Arabidopsis thaliana	AT1G67260	4	3.440e-05	TCP
Arabidopsis thaliana	AT2G46680	3	4.319e-05	HD-ZIP
Arabidopsis thaliana	AT5G63260	4	4.630e-05	C3H
Arabidopsis thaliana	AT5G61270	5	4.657e-05	bHLH
Arabidopsis thaliana	AT3G15500	3	4.667e-05	NAC
Arabidopsis thaliana	AT2G01940	5	7.018e-05	C2H2
Arabidopsis thaliana	AT5G60130	5	1.062e-04	B3
Arabidopsis thaliana	AT5G04410	3	1.284e-04	NAC
Arabidopsis thaliana	AT1G69010	4	1.331e-04	bHLH
Arabidopsis thaliana	AT1G35460	3	1.331e-04	bHLH
Arabidopsis thaliana	AT5G42520	10	1.388e-04	BBR-BPC
Arabidopsis thaliana	AT2G42400	2	1.415e-04	VOZ
Arabidopsis thaliana	AT5G52170	2	1.522e-04	HD-ZIP
Arabidopsis thaliana	AT5G08070	3	1.820e-04	TCP
Arabidopsis thaliana	AT5G46760	3	2.008e-04	bHLH
Arabidopsis thaliana	AT2G24260	3	2.722e-04	bHLH
Arabidopsis thaliana	AT2G35530	5	2.782e-04	bZIP
Arabidopsis thaliana	AT2G04038	4	2.793e-04	bZIP
Arabidopsis thaliana	AT4G31610	2	2.859e-04	B3
Arabidopsis thaliana	AT1G32150	5	2.901e-04	bZIP
Arabidopsis thaliana	AT3G62420	4	2.912e-04	bZIP
Arabidopsis thaliana	AT4G36930	4	3.082e-04	bHLH
Arabidopsis thaliana	AT4G34590	4	3.116e-04	bZIP
Arabidopsis thaliana	AT2G36270	5	3.212e-04	bZIP
Arabidopsis thaliana	AT1G45249	5	3.319e-04	bZIP
Arabidopsis thaliana	AT2G43010	4	3.368e-04	bHLH
Arabidopsis thaliana	AT3G03660	2	3.608e-04	WOX
Arabidopsis thaliana	AT5G28770	4	4.188e-04	bZIP
Arabidopsis thaliana	AT2G40620	2	4.342e-04	bZIP
Arabidopsis thaliana	AT1G61110	2	4.473e-04	NAC
Arabidopsis thaliana	AT5G07680	3	5.120e-04	NAC
Arabidopsis thaliana	AT1G13450	2	5.925e-04	Trihelix
Arabidopsis thaliana	AT2G01570	10	5.934e-04	GRAS
Arabidopsis thaliana	AT2G18160	4	6.198e-04	bZIP
Arabidopsis thaliana	AT3G12720	3	6.517e-04	MYB
Arabidopsis thaliana	AT5G15830	4	6.788e-04	bZIP
Arabidopsis thaliana	AT1G59640	4	7.241e-04	bHLH
Arabidopsis thaliana	AT3G22780	3	7.309e-04	CPP
Arabidopsis thaliana	AT1G69490	2	7.650e-04	NAC
Arabidopsis thaliana	AT4G21030	5	7.977e-04	DOF
Arabidopsis thaliana	AT1G71930	2	8.487e-04	NAC
Arabidopsis thaliana	AT4G38910	9	9.752e-04	BBR-BPC
Arabidopsis thaliana	AT4G00270	2	1.026e-03	GeBP
Arabidopsis thaliana	AT5G08130	3	1.056e-03	bHLH
Arabidopsis thaliana	AT5G19790	5	1.092e-03	ERF
Arabidopsis thaliana	AT4G28500	3	1.140e-03	NAC
Arabidopsis thaliana	AT2G37590	4	1.184e-03	DOF
Arabidopsis thaliana	AT1G12260	2	1.216e-03	NAC
Arabidopsis thaliana	AT4G21040	2	1.310e-03	DOF
Arabidopsis thaliana	AT2G33550	2	1.391e-03	Trihelix
Arabidopsis thaliana	AT5G38860	3	1.478e-03	bHLH
Arabidopsis thaliana	AT3G04070	2	1.786e-03	NAC
Arabidopsis thaliana	AT1G64620	5	1.796e-03	DOF
Arabidopsis thaliana	AT1G01720	2	1.808e-03	NAC
Arabidopsis thaliana	AT1G30210	2	1.973e-03	TCP
Arabidopsis thaliana	AT2G17950	2	2.054e-03	WOX
Arabidopsis thaliana	AT3G10800	4	2.083e-03	bZIP
Arabidopsis thaliana	AT2G22750	3	2.109e-03	bHLH
Arabidopsis thaliana	AT3G02150	2	2.221e-03	TCP
Arabidopsis thaliana	AT1G53230	2	2.271e-03	TCP
Arabidopsis thaliana	AT1G01060	2	2.308e-03	MYB
Arabidopsis thaliana	AT4G30980	3	2.574e-03	bHLH
Arabidopsis thaliana	AT1G10120	3	2.631e-03	bHLH
Arabidopsis thaliana	AT3G56850	4	2.687e-03	bZIP
Arabidopsis thaliana	AT2G46590	3	2.875e-03	DOF
Arabidopsis thaliana	AT2G42280	2	2.990e-03	bHLH
Arabidopsis thaliana	AT4G10350	2	3.469e-03	NAC
Arabidopsis thaliana	AT1G51140	2	3.683e-03	bHLH
Arabidopsis thaliana	AT5G60850	3	3.751e-03	DOF
Arabidopsis thaliana	AT4G36160	2	3.801e-03	NAC
Arabidopsis thaliana	AT4G01680	3	3.835e-03	MYB
Arabidopsis thaliana	AT3G12130	3	3.975e-03	C3H
Arabidopsis thaliana	AT5G39610	2	4.226e-03	NAC
Arabidopsis thaliana	AT2G18060	2	4.505e-03	NAC
Arabidopsis thaliana	AT1G75080	2	4.895e-03	BES1
Arabidopsis thaliana	AT3G18400	2	4.996e-03	NAC
Arabidopsis thaliana	AT2G38880	2	5.180e-03	NF-YB
Arabidopsis thaliana	AT2G45410	2	5.242e-03	LBD
Arabidopsis thaliana	AT1G18330	2	5.347e-03	MYB
Arabidopsis thaliana	AT1G69120	2	5.626e-03	MIKC_MADS
Arabidopsis thaliana	AT5G62380	2	5.626e-03	NAC
Arabidopsis thaliana	AT1G79580	2	6.373e-03	NAC
Arabidopsis thaliana	AT1G19210	3	7.290e-03	ERF
Arabidopsis thaliana	AT1G28470	2	7.771e-03	NAC
Arabidopsis thaliana	AT1G14580	3	7.776e-03	C2H2
Arabidopsis thaliana	AT5G62320	2	7.851e-03	MYB
Arabidopsis thaliana	AT1G18570	2	7.878e-03	MYB
Arabidopsis thaliana	AT3G10480	2	7.878e-03	NAC
Arabidopsis thaliana	AT2G43000	2	8.039e-03	NAC
Arabidopsis thaliana	AT5G64060	2	8.534e-03	NAC
Arabidopsis thaliana	AT1G34180	2	8.704e-03	NAC
Arabidopsis thaliana	AT1G74650	2	9.341e-03	MYB
Arabidopsis thaliana	AT1G09540	2	9.669e-03	MYB
Arabidopsis thaliana	AT5G03150	3	9.918e-03	C2H2
Arabidopsis thaliana	AT3G12820	2	9.943e-03	MYB
Arabidopsis thaliana	AT4G14770	2	1.010e-02	CPP
Arabidopsis thaliana	AT2G42430	2	1.082e-02	LBD
Arabidopsis thaliana	AT1G54330	2	1.132e-02	NAC
Arabidopsis thaliana	AT1G27730	2	1.265e-02	C2H2
Arabidopsis thaliana	AT5G62470	2	1.323e-02	MYB
Arabidopsis thaliana	AT2G45650	2	1.389e-02	MIKC_MADS
Arabidopsis thaliana	AT1G34670	2	1.408e-02	MYB
Arabidopsis thaliana	AT1G65910	2	1.411e-02	NAC
Arabidopsis thaliana	AT3G10490	2	1.465e-02	NAC
Arabidopsis thaliana	AT2G21900	2	1.523e-02	WRKY
Arabidopsis thaliana	AT3G28910	2	1.567e-02	MYB
Arabidopsis thaliana	AT5G45300	2	1.595e-02	BES1
Arabidopsis thaliana	AT1G32870	2	1.745e-02	NAC
Arabidopsis thaliana	AT1G76870	2	1.898e-02	Trihelix
Arabidopsis thaliana	AT2G02070	2	2.246e-02	C2H2
Arabidopsis thaliana	AT5G11260	2	2.266e-02	bZIP
Arabidopsis thaliana	AT2G45420	2	2.351e-02	LBD
Arabidopsis thaliana	AT3G13810	3	2.421e-02	C2H2
Arabidopsis thaliana	AT5G63090	4	2.432e-02	LBD
Arabidopsis thaliana	AT1G79180	2	2.490e-02	MYB
Arabidopsis thaliana	AT4G36900	2	2.681e-02	ERF
Arabidopsis thaliana	AT5G66730	2	2.967e-02	C2H2
Arabidopsis thaliana	AT1G55110	2	3.142e-02	C2H2
Arabidopsis thaliana	AT1G19350	2	3.202e-02	BES1
Arabidopsis thaliana	AT3G08500	2	3.244e-02	MYB
Arabidopsis thaliana	AT1G03840	2	3.516e-02	C2H2
Arabidopsis thaliana	AT3G50700	2	3.852e-02	C2H2
Arabidopsis thaliana	AT2G02080	2	4.177e-02	C2H2
Arabidopsis thaliana	AT1G49720	2	4.212e-02	bZIP
Arabidopsis thaliana	AT2G20180	2	4.516e-02	bHLH
Arabidopsis thaliana	AT3G48430	3	4.547e-02	C2H2
Arabidopsis thaliana	AT4G28140	3	4.702e-02	ERF
Arabidopsis thaliana	AT1G06160	2	4.794e-02	ERF
Populus trichocarpa	Potri.010G204800	13	6.078e-09	DOF
Populus trichocarpa	Potri.012G081300	11	2.882e-08	DOF
Populus trichocarpa	Potri.007G036400	12	3.505e-08	DOF
Populus trichocarpa	Potri.005G231300	6	8.912e-08	bZIP
Populus trichocarpa	Potri.014G036600	4	1.646e-07	DOF
Populus trichocarpa	Potri.002G167100	6	5.101e-07	bZIP
Populus trichocarpa	Potri.002G151700	14	6.603e-07	MIKC_MADS
Populus trichocarpa	Potri.014G074200	14	6.603e-07	MIKC_MADS
Populus trichocarpa	Potri.007G029400	6	7.217e-07	bZIP
Populus trichocarpa	Potri.006G083000	6	8.092e-07	bZIP
Populus trichocarpa	Potri.013G110700	6	8.190e-07	TCP
Populus trichocarpa	Potri.003G034200	10	1.182e-06	DOF
Populus trichocarpa	Potri.001G004700	6	1.322e-06	ERF
Populus trichocarpa	Potri.004G111100	5	1.528e-06	bZIP
Populus trichocarpa	Potri.017G106700	5	1.528e-06	bZIP
Populus trichocarpa	Potri.001G238400	10	1.569e-06	DOF
Populus trichocarpa	Potri.015G138200	6	1.765e-06	TCP
Populus trichocarpa	Potri.005G207200	4	1.965e-06	bHLH
Populus trichocarpa	Potri.016G069300	4	3.246e-06	DOF
Populus trichocarpa	Potri.008G140400	5	3.588e-06	C2H2
Populus trichocarpa	Potri.010G181000	13	3.831e-06	AP2
Populus trichocarpa	Potri.004G056900	8	3.842e-06	DOF
Populus trichocarpa	Potri.010G101400	12	4.687e-06	BBR_BPC
Populus trichocarpa	Potri.005G001800	5	4.906e-06	bHLH
Populus trichocarpa	Potri.018G109500	4	8.734e-06	bHLH
Populus trichocarpa	Potri.014G075200	3	9.811e-06	HD-ZIP
Populus trichocarpa	Potri.017G016700	4	1.064e-05	NAC
Populus trichocarpa	Potri.005G090300	5	1.182e-05	TCP
Populus trichocarpa	Potri.002G125400	5	1.532e-05	bZIP
Populus trichocarpa	Potri.008G010800	5	1.553e-05	bZIP
Populus trichocarpa	Potri.003G097600	5	1.874e-05	bZIP
Populus trichocarpa	Potri.002G152200	5	2.298e-05	TCP
Populus trichocarpa	Potri.015G048000	4	2.310e-05	bHLH
Populus trichocarpa	Potri.001G327100	5	2.494e-05	TCP
Populus trichocarpa	Potri.002G196200	4	2.874e-05	bZIP
Populus trichocarpa	Potri.014G103000	3	3.532e-05	HD-ZIP
Populus trichocarpa	Potri.001G060000	5	4.281e-05	TCP
Populus trichocarpa	Potri.010G137600	4	5.232e-05	bHLH
Populus trichocarpa	Potri.002G026700	10	5.446e-05	BBR-BPC
Populus trichocarpa	Potri.015G048300	4	5.566e-05	DOF
Populus trichocarpa	Potri.013G054000	3	6.189e-05	NAC
Populus trichocarpa	Potri.013G040700	4	6.969e-05	bZIP
Populus trichocarpa	Potri.005G139700	4	7.072e-05	bHLH
Populus trichocarpa	Potri.002G057200	3	7.378e-05	NAC
Populus trichocarpa	Potri.004G065800	4	8.454e-05	TCP
Populus trichocarpa	Potri.002G114700	4	1.080e-04	bHLH
Populus trichocarpa	Potri.008G131700	10	1.196e-04	GRAS
Populus trichocarpa	Potri.004G046300	4	1.231e-04	TCP
Populus trichocarpa	Potri.004G038000	2	1.446e-04	NAC
Populus trichocarpa	Potri.011G046700	2	1.446e-04	NAC
Populus trichocarpa	Potri.001G061200	2	1.952e-04	NAC
Populus trichocarpa	Potri.003G166500	2	1.952e-04	NAC
Populus trichocarpa	Potri.014G078500	3	2.201e-04	TCP
Populus trichocarpa	Potri.010G040000	4	2.479e-04	bHLH
Populus trichocarpa	Potri.006G084200	4	4.002e-04	DOF
Populus trichocarpa	Potri.019G031600	2	4.480e-04	NAC
Populus trichocarpa	Potri.008G031800	3	4.834e-04	NAC
Populus trichocarpa	Potri.019G066000	2	5.893e-04	NAC
Populus trichocarpa	Potri.002G113300	9	5.907e-04	TALE
Populus trichocarpa	Potri.019G079900	3	5.979e-04	bHLH
Populus trichocarpa	Potri.014G106800	2	6.420e-04	MYB-related
Populus trichocarpa	Potri.008G089000	2	7.018e-04	NAC
Populus trichocarpa	Potri.006G129300	3	7.968e-04	C2H2
Populus trichocarpa	Potri.001G120000	2	8.273e-04	NAC
Populus trichocarpa	Potri.002G081000	2	8.831e-04	NAC
Populus trichocarpa	Potri.015G046800	2	8.974e-04	NAC
Populus trichocarpa	Potri.017G112000	4	9.313e-04	TCP
Populus trichocarpa	Potri.010G176600	2	1.060e-03	NAC
Populus trichocarpa	Potri.007G014400	2	1.076e-03	NAC
Populus trichocarpa	Potri.013G113100	2	1.147e-03	NAC
Populus trichocarpa	Potri.008G081500	2	1.275e-03	NAC
Populus trichocarpa	Potri.003G198800	2	1.689e-03	Trihelix
Populus trichocarpa	Potri.001G066900	2	1.733e-03	Trihelix
Populus trichocarpa	Potri.007G012100	2	1.852e-03	WOX
Populus trichocarpa	Potri.008G098500	2	1.852e-03	MIKC_MADS
Populus trichocarpa	Potri.005G221900	2	1.860e-03	LBD
Populus trichocarpa	Potri.T044100	3	1.925e-03	TCP
Populus trichocarpa	Potri.007G109100	2	2.138e-03	NAC
Populus trichocarpa	Potri.008G079800	4	2.356e-03	LBD
Populus trichocarpa	Potri.010G177100	4	2.356e-03	LBD
Populus trichocarpa	Potri.006G152700	2	2.451e-03	NAC
Populus trichocarpa	Potri.014G074100	2	2.685e-03	MIKC_MADS
Populus trichocarpa	Potri.008G081600	3	2.773e-03	MYB
Populus trichocarpa	Potri.006G138800	3	2.911e-03	ERF
Populus trichocarpa	Potri.017G139500	2	3.138e-03	NAC
Populus trichocarpa	Potri.008G071300	2	3.159e-03	Trihelix
Populus trichocarpa	Potri.010G229700	2	3.256e-03	NAC
Populus trichocarpa	Potri.010G099200	2	3.466e-03	C2H2
Populus trichocarpa	Potri.018G029500	2	4.387e-03	bZIP
Populus trichocarpa	Potri.005G164900	3	4.516e-03	MYB
Populus trichocarpa	Potri.015G089000	3	4.541e-03	C2H2
Populus trichocarpa	Potri.014G041600	2	4.612e-03	BES1
Populus trichocarpa	Potri.008G064200	2	4.665e-03	MYB
Populus trichocarpa	Potri.005G125600	2	4.802e-03	C2H2
Populus trichocarpa	Potri.004G141200	2	4.815e-03	ERF
Populus trichocarpa	Potri.003G036900	2	5.110e-03	C2H2
Populus trichocarpa	Potri.003G040100	2	5.110e-03	C2H2
Populus trichocarpa	Potri.007G135000	2	5.416e-03	C2H2
Populus trichocarpa	Potri.007G138100	2	5.763e-03	ERF
Populus trichocarpa	Potri.013G091400	2	5.934e-03	bZIP
Populus trichocarpa	Potri.003G207200	2	6.012e-03	bHLH
Populus trichocarpa	Potri.009G064700	2	6.012e-03	bHLH
Populus trichocarpa	Potri.002G149000	2	6.091e-03	LBD
Populus trichocarpa	Potri.003G106500	2	6.547e-03	BES1
Populus trichocarpa	Potri.012G083500	4	7.709e-03	LBD
Populus trichocarpa	Potri.015G082200	4	7.709e-03	LBD
Populus trichocarpa	Potri.010G099100	2	8.474e-03	C2H2
Populus trichocarpa	Potri.016G050500	2	8.828e-03	bHLH
Populus trichocarpa	Potri.004G116100	2	9.170e-03	TCP
Populus trichocarpa	Potri.T146100	2	9.170e-03	TCP
Populus trichocarpa	Potri.001G375800	2	9.375e-03	TCP
Populus trichocarpa	Potri.014G046600	2	1.366e-02	ERF
Populus trichocarpa	Potri.019G081100	7	1.457e-02	C2H2
Populus trichocarpa	Potri.002G119300	2	1.458e-02	C2H2
Populus trichocarpa	Potri.013G101100	4	1.535e-02	ERF
Populus trichocarpa	Potri.002G252800	2	1.779e-02	bHLH
Populus trichocarpa	Potri.008G215600	2	2.273e-02	ERF
Populus trichocarpa	Potri.003G161000	2	2.504e-02	ERF
Populus trichocarpa	Potri.018G028000	4	3.518e-02	ERF
Populus trichocarpa	Potri.005G087200	2	3.561e-02	ERF
Populus trichocarpa	Potri.018G021900	3	3.652e-02	ERF
Populus trichocarpa	Potri.001G163700	2	3.887e-02	ERF
Populus trichocarpa	Potri.010G072300	2	3.975e-02	ERF
Populus trichocarpa	Potri.013G001000	2	4.117e-02	MYB
Populus trichocarpa	Potri.007G007900	2	4.247e-02	MYB
Populus trichocarpa	Potri.003G150800	2	4.650e-02	ERF
